# Supplementary material for: Dormant pathogenic CD4+ T cells are prevalent in the peripheral repertoire of healthy mice
Source: Nat Commun. 2019 Oct 25;10:4882. doi: 10.1038/s41467-019-12820-3 (PMC6814812; doi:10.1038/s41467-019-12820-3)
Supplement: Supplementary file 5 — Source Data [file 41467_2019_12820_MOESM5_ESM.xlsx]

## Sheet: Figure 1
	Figure 1a							Figure 1b					Figure 1d												Figure 1e	(x106)											Figure 1g
		time (week)	censor	mouse	censoring value=0				score	organ	mouse
		7	1	SfTCRmini					2	Skin	SfTCRmini
		6.71429	1						2	Skin				SfTCRmini	TCRmini	SfTCRmini	TCRmini	SfTCRmini	TCRmini	SfTCRmini	TCRmini	SfTCRmini	TCRmini			SfTCRmini	TCRmini	SfTCRmini	TCRmini	SfTCRmini	TCRmini	SfTCRmini	TCRmini	SfTCRmini	TCRmini			SfTCRmini	TCRmini	SfTCRmini	TCRmini	SfTCRmini	TCRmini	SfTCRmini	TCRmini	SfTCRmini	TCRmini
		9.57143	1						2	Skin				Peripheral LNs	Peripheral LNs	Mesenteric LNs	Mesenteric LNs	Lungs	Lungs	Liver	Liver	Colon	Colon			Peripheral LNs	Peripheral LNs	Mesenteric LNs	Mesenteric LNs	Lungs	Lungs	Liver	Liver	Colon	Colon			Peripheral LNs	Peripheral LNs	Mesenteric LNs	Mesenteric LNs	Lungs	Lungs	Liver	Liver	Colon	Colon
		7.14286	1						4	Skin				0.523	0.0542	0.783	0.0854	0.859	0.331	0.754	0.449	0.889	0.391			47.495	3.26592	10.105	3.8304	4.3734	0.132	7	1.00696	0.23475	0.13056			0.0365	0.029	0.0477	0.0316	0.032	0.0238	0.0343	0.0146	0.0151	0.182
		7.57143	1						0	Skin	TCRmini			0.666	0.0544	0.763	0.0843	0.732	0.351	0.731	0.343	0.94	0.608			26.696	4.24926	6.125	7.7805	5.796	0.13	2.266	0.3822	0.27144	0.05603			0.029	0.0355	0.0496	0.0374	0.0312	0.036	0.0303	0.0171	0.0229	0.164
		7.28571	1						0	Skin				0.783	0.0553	0.58	0.0679	0.827	0.328	0.962	0.325	0.929	0.72			19.936	5.3218	12.597	3.0816	2.6344	0.23868	2.7772	0.54405	0.42705	0.12342			0.0308	0.0442	0.0445	0.0457	0.0226	0.0456	0.028	0.016	0.0304	0.2046
		8.28571	1						0	Skin				0.603	0.0531	0.49	0.126	0.854	0.404	0.965	0.508	0.803	0.368			22.743	15.708	3.2319	7.452	1.0416	0.3534	1.5343	0.51912	0.3744	0.23322			0.0462	0.0367	0.0263	0.0481	0.0289	0.0407	0.0263	0.0154	0.031	0.172
		8.57143	1						0	Skin				0.399	0.0756	0.564	0.131	0.795	0.342	0.947	0.293	0.81	0.586			25.875	5.735	3.3998	3.8352	1.5215	0.6946	2.142	0.5124	0.13731	0.2166			0.0354	0.0359	0.0301	0.0372	0.0259	0.0346	0.0265	0.0163	0.0232	0.154
		10	1						1	Lungs	SfTCRmini			0.582	0.0616	0.681	0.0726	0.774	0.463	0.92	0.471	0.986	0.59			32.604	5.143	3.15614	1.27738	1.206	0.9204	3.872	2.895	0.2337	0.11104			0.0153	0.0383	0.025	0.04	0.0481	0.0224	0.0155	0.0265	0.0181	0.1836
		8.57143	1						2	Lungs				0.762	0.0697	0.756	0.0776	0.898	0.415	0.9	0.296	0.775	0.6															0.0424	0.0566	0.0315	0.0365	0.0444	0.0809	0.0121	0.0257	0.0451	0.215
		8.14286	1						3	Lungs				0.693	0.0791	0.603	0.0732	0.832	0.461	0.949	0.383	0.646	0.664															0.022	0.0484	0.0217	0.037	0.036	0.0764	0.0163	0.0288	0.0128
		7.14286	1						1	Lungs	TCRmini
		7.85714	1						0	Lungs
		9	1						1	Lungs
		8.42857	1						1	Lungs
		12.8571	0	TCRmini					1	Liver	SfTCRmini
		12.8571	0						1	Liver
		12.8571	0						1	Liver
		12.8571	0						0	Liver	TCRmini
		12.8571	0						0	Liver
		12.8571	0						0	Liver
		12.8571	0						0	Liver
		12.8571	0						0	Liver
		12.8571	0						0	Liver
		12.8571	0
		12.8571	0
		12.8571	0
		3.14286	1	SfC57BL/6
		2.85714	1
		3.42857	1
		3.71429	1
		2.85714	1
		3.28571	1
		3.57143	1
		12.8571	0	C57BL/6
		12.8571	0
		12.8571	0
		12.8571	0
		12.8571	0
		12.8571	0
		12.8571	0
		12.8571	0
		12.8571	0
		12.8571	0
		12.8571	0
		12.8571	0
		12.8571	0	SfTCRa-
		12.8571	0
		12.8571	0
		12.8571	0
		12.8571	0
		12.8571	0
		12.8571	0
		12.8571	0
		12.8571	0
		12.8571	0

## Sheet: Figure 2
	Figure 2a													Figure 2b													Figure 2c										Figure 2d
			SfTCRmini					TCRmini								SfTCRmini					TCRmini							SfTCRmini Foxp3GFP-				SfTCRmini Foxp3GFP+						alpha	TCRminiFoxp3GFP-	TCRminiFoxp3GFP+	SfTCRminiFoxp3GFP-	SfTCRminiFoxp3GFP+
			Peripheral LNs	Mesenteric LNs	Lungs	Liver	Colon	Peripheral LNs	Mesenteric LNs	Lungs	Liver	Colon				Peripheral LNs	Mesenteric LNs	Lungs	Liver	Colon	Peripheral LNs	Mesenteric LNs	Lungs	Liver	Colon				Peripheral LNs 2	Peripheral LNs 3			Peripheral LNs 2	Peripheral LNs 3				0.1	1390.22	1714.91	2674.74	3133.35
		total	484932	524861	507886	474078	507729	380255	335810	802329	1074062	514244			total	546010	305048	344948	275861	305660	215984	161765	392635	164982	209850			Peripheral LNs 1	0.860127	0.845396		Peripheral LNs 1	0.473144	0.516292				0.2	1195.9	1440.87	2160.08	2529.91
			29567	29301	24371	21259	21234	19271	16936	38011	80919	20480				37825	6784	6278	5871	10262	5556	3550	11048	3521	8462			Peripheral LNs 2		0.855354		Peripheral LNs 2		0.576623				0.3	1018.84	1195.15	1717.82	2002.37
			19430	7588	4308	6448	8085	64		21	793	367				30139	582	6190	3120	645	49	22	32	369	478													0.4	860.087	979.155	1348.28	1554.58
			16005	11178	10907	11527	4347	1413	962	1552	2855	739				19794	6584	2127	1613	39	3824	4179	1702	511	802				Mesenteric LNs 2	Mesenteric LNs 3			Mesenteric LNs 2	Mesenteric LNs 3				0.5	720.298	793.417	1048.46	1186.96
			13442	2211	1935	2214	2566	66	194	189	516	235				14040	5228	968	1384	138	2042	1629	4262	506	286			Mesenteric LNs 1	0.716986	0.720121		Mesenteric LNs 1	0.323548	0.491376				0.6	599.546	637.357	812.067	895.697
			9904	5457	5539	13161	4557	40	79	116	616	192				11408	5048	79071	24972	13333	1189	587	6363	2534	648			Mesenteric LNs 2		0.831752		Mesenteric LNs 2		0.35416				0.7	497.258	509.24	630.352	672.819
			9449	9999	18403	22838	7980	327	188	5391	2630	651				9511	4870	9331	3281	549	13790	6816	42215	4640	2501													0.8	412.219	406.313	493.358	507.343
			8768	4556	6576	5802	2116	14459	12768	16932	21789	15533				9343	3428	1037	2351	2274	523	1484	1531	3088	3167				Lungs 2	Lungs 3			Lungs 2	Lungs 3				0.9	342.685	325.132	391.293	387.167
			8732	15234	12285	7329	11355	9248	7359	19397	42031	23242				8859	85	416	608	57				134	63			Lungs 1	0.736507	0.722987		Lungs 1	0.279542	0.373483				1	286.584	261.982	315.538	300.908
			7489	6408	6431	6113	6013	170	92	993	840	366				8718	12564	17450	10598	35346	2505	2116	8255	6061	4768			Lungs 2		0.72291		Lungs 2		0.197456				1.1	241.739	213.274	259.113	239.068
			7347	7395	6240	15969	6273	11147	7990	18948	23037	20640				8457	3519	6210	10532	1167	3703	2496	4190	1723	2355													1.2	206.064	175.821	216.698	194.383
			7061	2250	3086	5826	4578	8			418	237				7729	2639	1586	731	96	451	577	275	100	87				Liver 2	Liver 3			Liver 2	Liver 3				1.3	177.702	146.972	184.401	161.629
			6547	3701	4534	5725	4162	8980	5113	11122	12223	15724				7535	81	1118	2265	874	1373		523	771	43			Liver 1	0.576048	0.606816		Liver 1	0.20964	0.402243				1.4	155.085	124.627	159.437	137.18
			6187	5901	14570	12664	3983	18490	11947	28055	26540	15952				7117	231	1629	2763	916	17813	1086	4923	2073	1194			Liver 2		0.647369		Liver 2		0.259531				1.5	136.942	107.174	139.839	118.568
			5833	16020	20707	9227	12513	42242	32182	55569	78053	40422				6877	393	1112	3340	961	345	691	2306	803	1339													1.6	122.269	93.4033	124.215	104.118
			5665	5777	9397	5418	3398	20229	16231	46189	61935	25230				6707	261	393	995	91	2748	197	386	255	30				Colon 2	Colon 3			Colon 2	Colon 3				1.7	110.292	82.4185	111.576	92.6867
			5565	4832	2113	2841	5222	259	1076	189	676	657				6318	2481	409	409	69	2195	2249	3316	215	359			Colon 1	0.459827	0.366089		Colon 1	0.153738	0.300815				1.8	100.414	73.5564	101.213	83.4873
			5012	340	1184	673	362	424	100	669	1718	273				6204	1074	380	2417	1411	378	579	1048	1490	3001			Colon 2		0.311248		Colon 2		0.13719				1.9	92.1839	66.3267	92.6102	75.9683
			4053	1720	1179	3669	2021	632	477	1180	1885	832				6158	1694	511	1291	1075	902	1013	1710	2311	3161													2	85.255	60.365	85.3863	69.737
			3869	383	1016	716	181	8866	1653	176	337	150				6008	633	282	193	27	3955	598	2151	810	234
			3600	104	333	323	53	271	7	23	246	84				5372	118	1515	5568	1251	412	18	306	90	119
			2834	212	353	340	141	0			113	36				4997	1148	187	390	10	1350	1231	1518	439	106			TCRmini Foxp3GFP-				TCRmini Foxp3GFP+
			2717	69	795	365	136	2876	82	227	739	150				4775		499	576										Peripheral LNs 2	Peripheral LNs 3			Peripheral LNs 2	Peripheral LNs 3
			2557	777	1413	2114	625	8	14	7	138	133				4299	2230	314	157	37	691	3347	956	281	208			Peripheral LNs 1	0.801953	0.940683		Peripheral LNs 1	0.685762	0.724366
			2611	762	556	793	618	87	33	248	155	165				3653	186	1513	1222	147	1114	21		163	154			Peripheral LNs 2		0.798425		Peripheral LNs 2		0.599502
			2567	74	355	563	249	404	180	365	462	266				3294	1649	989	901	345	679	785	935	215	79
			2320	108	640	866	208	106			96	52				3069	774	551	965	225	118	65	71	61	165				Mesenteric LNs 2	Mesenteric LNs 3			Mesenteric LNs 2	Mesenteric LNs 3
			2173	427	570	601	424	452	386	10980	28148	2250				3063	470	159	579	523	246	2139	1276	7336	5492			Mesenteric LNs 1	0.782342	0.862924		Mesenteric LNs 1	0.709065	0.698255
			2112	1083	687	510	311	151	263	756	1580	1216				2050	544	206	39	32	100	288	1869	297	1410			Mesenteric LNs 2		0.827593		Mesenteric LNs 2		0.65705
			2463	17192	15471	5183	10706	1052	1000	8426	11855	1845				1846	567	151	209	27	321	693	445	83	399
			1532	13132	6019	2030	7422	528	626	727	1475	467				2563	1264	219	405		462	888	390	72	251				Lungs 2				Lungs 2
			3659	10972	4255	5693	8855	48	34	37	626	325				1957	1018	66	149		363	325	435	18	39			Lungs 1	0.75694			Lungs 1	0.579194
			101	7449	1898	428	3504	50	259	6	311	136				2642	1567	43	89		217	150	333	67	35
			202	6865	8018	2459	1369				481	174				2742	536	200	64		40	109	840	61	35				Liver 2				Liver 2
			112	5487	7254	1811	5629		34		403	179				2059	791	104	57		410	307	404	27	86			Liver 1	0.699705			Liver 1	0.312478
			1434	2656	6822	2507	2494	15041	12256	24063	33105	18586				2327	966	87	238	182	1464	1279	272	390	751
			241	5577	4900	1865	8288	9	72	20	275	405				2481	1242	170	127	175	992	584	490	125	32				Colon 2	Colon 3			Colon 2	Colon 3
			3609	6624	383	465	4894			0	249	161				2555	96	488	508	151	3463	161	1938	690	179			Colon 1	0.799491	0.675412		Colon 1	0.495282	0.458743
			3325	4825	3912	3744	18572	268	254	776	557	1082				1836	541	46	225	140	1093	772	518	327	701			Colon 2		0.642312		Colon 2		0.484702
			169	4921	3542	2102	9519	14	398	76	293	204				1976	34	62	388	139	489	72	21	76	55
			70	4909	1234	287	3132	13	158	10	401	132				2357	155	285	288	40	141	334	73	13	8
			1361	2661	3388	1327	2520	38	9	8	168	54				304	14959	27132	14393	12224	181	419	665	927	1347			SfTCRmini Foxp3GFP- vs	TCRmini Foxp3GFP-
			2243	2507	3376	2424	1598	5821	4633	9962	12140	6317				456	14916	6442	10481	6203		28	76	610	601
			1925	3897	3305	3199	1719	50	7	276	625	264				27	14017	1436	952	964		365	23	169	947			Peripheral LNs	Mesenteric LNs	Lungs	Liver	Colon
			2233	1235	3171	1813	1920				278	151				532	10075	5423	1969	9813	33	59	20	353	448			0.7312	0.786989	0.611248	0.553689	0.339514
			2040	2530	3082	2731	1446	8555	13070	14687	11840	10048				465	10002	29060	18931	10072	36	47	1110	186	201			0.766872	0.764975	0.647653	0.523161	0.47759
			606	873	4439	577	716	74	18	12	186	50				304	8996	1393	350	959	66	4442	217	251	336			0.735139	0.793818	0.585497	0.612627	0.318695
			1581	1768	1280	9847	1750				308	155				1533	6260	2620	2001	1596		19	384	243	79			0.717497	0.707239	0.612919	0.447692	0.381628
			39	693	728	8724	599	57	1292	250	1183	963				366	5801	6554	6161	33440		24	17	280	490			0.735521	0.647423	0.646809	0.42294	0.546568
			3225	2043	2979	5223	2330	4686	2739	12012	18636	4017				170	5239	9044	21232	4196	71	7829	2956	4682	2816			0.741666	0.71345	0.580045	0.506826	0.344029
			38	2121	353	4838	210		0	0	121	54				325	5226	2347	921	1606	11	211		53	105			0.723888	0.719547
			2195	1873	2205	3728	618	16	8	22	53	30				222	3765	2805	1569	1411		7	10	47	36			0.758958	0.714142
			853	794	1099	3552	1342		18	80	211	84				170	3593	2420	1341	2562	9		22	316	100			0.732729	0.720006
			108	1949	2157	3497	2608	64	137	511	449	268				104	3498	434	106	333	33	2224	114	106	197			0.670028
			1404	2048	1229	3466	1446	7	22		201	87				628	3289	448	129	268	132	132	481	19	339			0.69061
			26	1092	317	3366	263	14	9	14	1526	684				421	3031	568	631	394	88	2654	990	160	852			0.677642
			94	125	395	2897	50	179	120	212	283	162				269	2733	606	527	128	94	586	570	327	249
			381	1589	489	2805	986	13	6		656	261				58	2282	619	286	288	49	47		1250	66			SfTCRmini Foxp3GFP+ vs	TCRmini Foxp3GFP+
			2588	2537	1953	1164	2269	4189	3700	7202	9985	6128				161	1524	59		214	65	57	64	63	12
			350	1039	1206	2722	1292		0		83	21					1753	84							8			Peripheral LNs	Mesenteric LNs	Lungs	Liver	Colon
			1260	941	1478	2701	2108	6		33	129	61				384	1808	7848	3462	6125	10	203	36	137	136			0.543702	0.451636	0.211114	0.248771	0.13372
			705	740	1712	2675	1094	517	48	104	262	49				1810	2996	7435	9803	1428		20	25	383	318			0.517879	0.469353	0.343272	0.195042	0.369378
			816	1226	861	2668	1084	17	11	23	123	72				491	76	5528	4776	1374	25	9	152	53	124			0.452033	0.374488	0.40061	0.298323	0.242061
			202	201	347	2504	127	0	0	0	89	34				2542	1208	3590	6268	862		9	27	257	227			0.305243	0.45236	0.210726	0.586952	0.245885
			946	1521	1387	2502	2099	123	130		200	71				1465	1030	2584	3145	2730	53	72	48	95	194			0.37157	0.503769	0.280593	0.306194	0.630783
			972	1608	1967	2060	592		0	0	88	36				74	1395	2337	179	9520	93	88	19	127	289			0.272657	0.383824	0.421437	0.387919	0.325645
			499	334	1415	2093	517			0	100	67				1416	1806	2303	2786	1401	374	148	1295	541	456			0.560159	0.492534
			1475	933	2211	1827	701	170	194	345	194	297				300	389	1810	464	648	94	114	207	98	479			0.503857	0.541317
			361	2448	969	1268	702		0	18	67	28				20	312	1637	672	312	32	612	130	54	77			0.504717	0.404016
			33	479	129	42	9195	13	19	8	144	298					1069	144	34	114		200		35	11			0.498747
			195	2408	1248	644	7564	6	24	7	89	70				475	361	705	212	734	40	67	231	266	674			0.52092
			32	262	106	104	7110	0		0	78	48				1116	334	1147	448	440		26	43	38				0.457379
			436	3968	2253	882	6576	25	33	35	311	129				517	84	820	91	33		8	29
			463	1710	691	388	6505	163	148	235	576	245				2985	823	296	305	52	453	449	432	306	313
			1147	3125	1561	2419	6028	31	62	44	399	231				2271	963	247	245	47	159	354	270	87	13
			12	270	140	101	5853	9	14	7	62	32				378		136	3797	187	10
			176	2756	1962	2068	5358	37	920	106	175	420				1659	207	1348	3262	351	658	955	1739	423	921
			92	2265	2497	1324	3950	0	15		142	59				175	1133	1236	2258	7361				46	97
			29	651	196	132	3915	12		133	213	126				2990	2036	813	2235	1416	520	464	1135	313	619
			3369	1862	1464	1761	3686				206	109				439	1217	1396	2099	3258	207	119	750	611	939
			86	1144	1004	814	3673	161	310	217	431	739					1230	1318	1562	2051		236		79	65
			9	208	121	89	3228				48	117				836	438	688	1140	169	70	60	122	1567	355
			97	1054	145	244	3216	92	60	127	442	98				1325	95	1333	1103	51				26	28
			369	2344	1519	411	2903	943	1366	3975	4369	1294				510	240	390	1085	236	338	142	1371	682	777
			464	1808	1173	601	2847	668	983	1821	2176	830				892	216	490	1066	31	958	459	1955	752	788
			2664	3593	2124	1791	2784	22	99	45	454	245				2957	340	296	960	919	6	36	32	271	705
			278	195	205	103	2746	373	776	943	1409	2878				2254	37	278	958	990				19	22
			56	1155	1226	599	2699	10	180	26	74	82				253	55	70	953	103	17	63	62	129	55
			178	542	332	174	2618	7	91	11	57	26				2640	498	293	781	560	689	564	1085	1006	1617
			23	1374	364	250	2281	33	39	22	57	240				1569	218	923	774	1326				94	20
			2586	842	1331	2769	781	288	20	16	195	91				76	604	1290	680	446					8
			627	1015	2585	846	2236	43	8		59	27				179	997	880	509	32598	97	70	251	399	1353
			489	1295	2587	207	1768			0	94	22				193	2100	1006	562	11305	30	54	152	163	331
			3524	3124	2323	1810	1716	2706	2756	4543	6865	2961				27	258	357	243	6187	14	47	18	37	2776
			1685	1324	2523	623	1461	448	534	552	1068	367				107	1530	570	95	3642	8	204	222	18	2949
			2300	208	1069	451	1370	262	187	404	423	594				897	1034	247	306	2607	96	80	518	383	816
			2303	1499	605	863	1301	0		0	93	62				1353	1066	938	567	2124	90	29		137	151
			1653	530	635	576	1233	88	40	15	72	419				1579	2096	755	621	2004	187	596	291	81	626
			564	2467	973	555	1158	262	150	562	806	336				516	614	331	229	1986	90	987	99	48	42
			1274	2473	1850	1692	1137	615	674	3838	1816	892				2842	397	202	580	1297	596	278	627	29	1578
			1764	1801	1338	1088	940	289	248	172	1286	471				31	71	165		1085				7	28
			1068	2987	2387	816	868				139	310					34		11	754				16
			1932	1096	826	1333	842	202	103	173	232	75
			906	1012	1965	646	750	5773	3421	7294	10763	4864
			675	2163	1368	539	730	320	414	1901	3658	966
			1660	384	463	278	704	0		0	55	39

## Sheet: Figure 3
	Figure 3a																Figure 3c							Figure 3d					Figure 3f																	Figure 3g
																										SfTCRmini	TCRmini			MFI Nur77GFP	Hybridoma only			C57BL/6 DCs				A570	Hybridoma only			C57BL/6 DCs					MFI Nur77GFP
	MFI Nur77GFP	Hybridoma only			C57BL/6 DCs				A570	Hybridoma only			C57BL/6 DCs					SfTCRmini		exp1	exp2	exp3			total	484932	383432				exp1	exp2	exp3	exp1	exp2	exp3			exp1	exp2	exp3	exp1	exp2	exp3				Hybridoma only
		exp1	exp2	exp3	exp1	exp2	exp3			exp1	exp2	exp3	exp1	exp2	exp3				aCD3	226	215	180			1	1653	88			1	288	310	271	89457	82151	65533		1	0.063	0.067	0.06	0.205	0.267	0.243				exp1	exp2
	1	2379	1969	2140	413000	174863	258449		1	0.077	0.065	0.069	0.163	0.158	0.129				C57BL/6 DCs	78	85	69			2	1660	0			2	570	264	594	9998	16105	8772		2	0.062	0.061	0.061	0.262	0.23	0.301			1	2274	1690
	2	1957	1541	1707	998000	605000	606000		2	0.064	0.065	0.064	0.171	0.197	0.165				H2M-Ii- DCs	2	1	1			3	1685	448			3	1166	1050	1146	103352	116053	149194		3	0.06	0.059	0.062	0.483	0.521	0.245			2	579	359
	3	1846	1666	1300	87757	38658	52772		3	0.068	0.059	0.064	0.283	0.18	0.167			TCRmini							4	1764	289			4	339	333	334	11840	12923	8512		4	0.067	0.073	0.062	0.16	0.159	0.16			3	492	473
	4	2086	2357	2542	229910	163121	163335		4	0.08	0.065	0.068	0.242	0.215	0.247				aCD3	64	188				5	1925	50			5	373	408	339	31179	23386	14827		5	0.059	0.06	0.057	0.323	0.303	0.259			4	2888	2309
	5	3302	3291	3724	659000	361527	383733		5	0.072	0.071	0.063	0.213	0.239	0.178				C57BL/6 DCs	0	0				6	1932	202			6	447	369	401	35353	20526	26852		6	0.057	0.059	0.061	0.361	0.393	0.39			5	2001	2216
	6	2955	3046	2956	159584	95068	82113		6	0.071	0.084	0.064	0.18	0.184	0.169				H2M-Ii- DCs	0	0				7	2040	8555			7	352	356	329	4197	3664	4154		7	0.062	0.062	0.067	0.206	0.16	0.265			6	949	1043
	7	3024	3172	3447	46404	44301	44123		7	0.074	0.081	0.066	0.19	0.231	0.124										8	2112	151			8	410	393	481	42353	42013	33932		8	0.053	0.055	0.053	0.238	0.241	0.194			7	2328	1841
	8	7740	3720	3305	98428	62029	58447		8	0.081	0.087	0.102	0.23	0.264	0.242										9	2173	452			9	873	614	897	35827	22092	34389		9	0.052	0.057	0.074	0.175	0.208	0.218			8	653	738
	9	1705	2083	2154	22329	27072	15815		9	0.091	0.069	0.06	0.164	0.169	0.123										10	2195	16			10	381	376	354	15455	15574	8591		10	0.058	0.061	0.056	0.246	0.261	0.187			9	392	440
	10	3643	4408	4169	362403	195008	234015		10	0.08	0.069	0.062	0.134	0.083	0.076										11	2233				11	453	404	402	40792	37520	35238		11	0.06	0.059	0.057	0.176	0.224	0.236			10	703	1020
	11	2375	2249	2134	715000	354381	362338		11	0.077	0.069	0.067	0.178	0.166	0.135										12	2243	5821			12	462	272	470	21569	19968	12762		12	0.063	0.056	0.073	0.187	0.173	0.196			11	702	921
	12	1539	2780	2075	324120	223862	310735		12	0.071	0.074	0.071	0.172	0.171	0.139										13	2300	262			13	569	294	526	11098	7129	5250		13	0.063	0.058	0.06	0.328	0.301	0.184			12	329	358
	13	1646	1339	1378	657000	558000	620000		13	0.077	0.069	0.065	0.278	0.297	0.287										14	2303	0			14	458	323	412	5287	4747	5840		14	0.069	0.062	0.059	0.45	0.406	0.386			13	1671	838
	14	2295	2411	2313	1130000	960000	1130000		14	0.066	0.065	0.066	0.195	0.178	0.142										15	2320	106			15	529	270	501	8757	6702	3282		15	0.059	0.059	0.058	0.207	0.182	0.244			14	1503	454
	15	5328	4818	4561	67337	67113	96425		15	0.071	0.065	0.063	0.156	0.123	0.071										16	2463	1052			16	352	262	376	10010	15066	20536		16	0.064	0.055	0.059	0.468	0.447	0.328			15	529	581
	16	2011	2721	2721	367224	268461	251775		16	0.071	0.061	0.064	0.133	0.122	0.065										17	2557	8			17	1571	628	1258	27794	17676	10336		17	0.066	0.057	0.071	0.215	0.167	0.148			16	775	533
	17	1787	1609	1766	378353	217962	112518		17	0.075	0.054	0.066	0.259	0.158	0.168										18	2567	404			18	391	378	415	223833	205540	246250		18	0.061	0.054	0.065	0.203	0.259	0.266			17	1269	1151
	18	2555	2799	3315	961000	916000	970000		18	0.081	0.063	0.078	0.283	0.208	0.162										19	2586	288			19	649	484	636	706	701	957		19	0.061	0.058	0.063	0.064	0.065	0.062			18	1512	992
	19	1750	1270	1626	480000	261262	187349		19	0.065	0.076	0.069	0.352	0.264	0.308										20	2588	4189			20	438	301	2100	1006	872	761		20	0.056	0.059	0.058	0.061	0.061	0.057			19	1018	1450
	20	18896	9278	6974	1530000	562000	820000		20	0.071	0.072	0.068	0.241	0.214	0.15										21	2611	87			21	749	485	746	720	697	652		21	0.065	0.058	0.065	0.063	0.059	0.063			20	419	513
	1	2008	1758	1685	2671	3448	3532		1	0.077	0.073	0.062	0.057	0.064	0.064										22	2664	22			22	467	389	482	843	678	843		22	0.059	0.06	0.06	0.065	0.063	0.065			21	319	643
	2	2036	1974	2019	10430	6385	6890		2	0.079	0.081	0.069	0.072	0.069	0.066										23	2717	2876			23	394	333	381	2831	3013	3362		23	0.063	0.063	0.061	0.064	0.072	0.062			22	358	411
	3	2430	2139	2876	19302	9313	11091		3	0.073	0.067	0.061	0.083	0.055	0.065										24	2834	0																				23	469	545
	4	3457	2803	2702	6350	5278	5554		4	0.072	0.071	0.057	0.068	0.074	0.068										25	3225	4686																				24	531	553
	5	2741	2411	2455	19042	15848	15299		5	0.079	0.065	0.067	0.061	0.069	0.076										26	3325	268																				25	628	491
																									27	3369
																									28	3524	2706
																									29	3600	271
																									30	3609
																									31	3659	48
																									32	3869	8866
																									33	4053	632
																									34	5012	424
																									35	5565	259
																									36	5665	20229
																									37	5833	42242
																									38	6187	18490
																									39	6547	8980
																									40	7061	8
																									41	7347	11147
																									42	7489	170
																									43	8732	9248
																									44	8768	14459
																									45	9449	327
																									46	9904	40
																									47	13442	66
																									48	16005	1413
																									49	19430	64
																									50	29567	19271
[truncated: 15 more columns]

## Sheet: Figure 4
	Figure 4a							Figure 4b					Figure 4d												Figure 4e	(x106)											Figure 4g
		time (week)	censor	mouse	censoring value=0				score	organ	mouse			SfTCRminiAbEp	TCRminiAbEp	SfTCRminiAbEp	TCRminiAbEp	SfTCRminiAbEp	TCRminiAbEp	SfTCRminiAbEp	TCRminiAbEp	SfTCRminiAbEp	TCRminiAbEp			SfTCRminiAbEp	TCRminiAbEp	SfTCRminiAbEp	TCRminiAbEp	SfTCRminiAbEp	TCRminiAbEp	SfTCRminiAbEp	TCRminiAbEp	SfTCRminiAbEp	TCRminiAbEp			SfTCRminiAbEp	TCRminiAbEp	SfTCRminiAbEp	TCRminiAbEp	SfTCRminiAbEp	TCRminiAbEp	SfTCRminiAbEp	TCRminiAbEp	SfTCRminiAbEp	TCRminiAbEp
		6.42857	1	SfTCRminiAbEp										Peripheral LNs	Peripheral LNs	Mesenteric LNs	Mesenteric LNs	Lungs	Lungs	Liver	Liver	Colon	Colon			Peripheral LNs	Peripheral LNs	Mesenteric LNs	Mesenteric LNs	Lungs	Lungs	Liver	Liver	Colon	Colon			Peripheral LNs	Peripheral LNs	Mesenteric LNs	Mesenteric LNs	Lungs	Lungs	Liver	Liver	Colon	Colon
		6.71429	1						4	Skin	SfTCRmini			0.713	0.305	0.859	0.674	0.802	0.556	0.843	0.497	0.817	0.524			4.89448	4.02112	1.8732	4.64112	5.0544	0.46586	0.9306	0.93474	0.16962	0.15444			0.0064	0.057	0.0273	0.0507	0.0202	0.11	0.0039	0.108	0.034	0.149
		6	1						4	Skin				0.78	0.202	0.675	0.687	0.789	0.566	0.828	0.655	0.644	0.776			3.53212	5.47128	2.5288	2.86482	6.3574	0.22084	2.4748	1.27324	0.1881	0.10584			0.0105	0.059	0.0188	0.0514	0.0074	0.0811	0.0056	0.133	0.0264	0.117
		5.42857	1						4	Skin				0.554	0.194	0.458	0.325	0.718	0.312	0.963	0.457	0.649	0.476			1.386	5.0907	0.7524	7.866	3.5752	0.02742	1.50096	0.05945	0.33586	0.28356			0.008	0.053	0.04	0.0833	0.0093	0.165	0.0038	0.122	0.0361	0.113
		5	1						3	Skin				0.627	0.1478	0.697	0.391	0.787	0.362	0.866	0.615	0.687	0.377			3.34656	5.1	1.03668	2.12992	5.7114	0.04305	3.4196	0.04758	0.40144	0.04676			0.0058	0.0586	0.0297	0.0537	0.0033	0.116	0.0052	0.0909	0.0306	0.142
		5.71429	1						0	Skin	TCRmini			0.621	0.0634	0.575	0.588	0.893	0.535	0.958	0.789	0.781	0.41			5.1084	3.9312	0.95872	5.664	2.9421	0.03096	3.0784	0.08384	0.22208	0.05241			0.0079	0.094	0.0269	0.0678	0.0233	0.145	0.0058	0.0558	0.0416	0.0982
		5.71429	1						0	Skin				0.737	0.256	0.58	0.55	0.773	0.774	0.943	0.652	0.799	0.415			2.34927	4.173	1.53463	3.2046	1.2684	0.02553	1.2096	0.05071	0.17325	0.02327			0.006	0.107	0.0389	0.0898	0.0138	0.147	0.0105	0.111	0.0186	0.104
		5.71429	1						0	Skin				0.538	0.362	0.427	0.585	0.73	0.334	0.96	0.567	0.702	0.621			3.2976	2.65824	4.50636	2.69	4.9059	0.13452	3.2448	0.08891	0.35409	0.0565			0.0107	0.0945	0.0182	0.0751	0.0095	0.105	0.0094	0.069	0.0486	0.0828
		6.42857	1						0	Skin				0.62	0.172	0.48	0.113	0.838	0.846	0.954	0.513	0.714	0.768			3.88494	2.58336	1.58916	2.36	1.848	0.07296	1.11168	0.07692	0.22925	0.05869			0.0093	0.058	0.0174	0.0867	0.0081	0.123	0.0035	0.0729	0.0249	0.115
		4.71429	1						2	Lungs	SfTCRmini
		4.42857	1						2	Lungs
		5.42857	1						2	Lungs
		5.57143	1						2	Lungs
		5.42857	1						1	Lungs	TCRmini
		4.71429	1						1	Lungs
		25.7143	0	TCRminiAbEp					1	Lungs
		25.7143	0						1	Liver	SfTCRmini
		25.7143	0						2	Liver
		25.7143	0						2	Liver
		25.7143	0						2	Liver
		25.7143	0						0	Liver	TCRmini
		25.7143	0						0	Liver
		25.7143	0						0	Liver
		25.7143	0						0	Liver
		25.7143	0						0	Liver
		25.7143	0
		25.7143	0
		14.4286	1	SfTCRminiAb-
		17.1429	1
		14	1
		18.8571	1
		13.5714	1
		20	1
		17.1429	1
		15	1
		25.7143	0	TCRminiAb-
		25.7143	0
		25.7143	0
		25.7143	0
		25.7143	0

## Sheet: Figure 5
Figure 5a																							Figure 5b
	MFI Nur77GFP											A570												SfTCRminiAbEp		exp1	exp2
		Hybridoma only			aCD3			AbEp DCs					Hybridoma only			aCD3			AbEp DCs						aCD3	112	95
		exp1	exp2	exp3	exp1	exp2	exp3	exp1	exp2	exp3			exp1	exp2	exp3	exp1	exp2	exp3	exp1	exp2	exp3				AbEp DCs	51	28
	1	110	113	110	18099	15696	15722	303	504	512		1	0.042	0.043	0.042	0.313	0.378	0.264	0.17	0.17	0.175				Abwt DCs	89	90
	2	106	105	71.9	31431	4629	12840	640	701	730		2	0.043	0.045	0.044	0.321	0.322	0.279	0.069	0.1	0.09				Ab- DCs	15	5
	3	52.6	52.3	69	29584	13041	22720	452	516	587		3	0.044	0.045	0.044	0.373	0.293	0.311	0.158	0.168	0.171				AbEp63K DCs	10	12
	4	79.6	79.2	78.5	9614	9447	10857	429	355	420		4	0.047	0.043	0.044	0.295	0.232	0.272	0.161	0.168	0.165
	5	56.8	55.8	78.4	23702	22500	22132	306	235	353		5	0.043	0.044	0.044	0.476	0.437	0.443	0.126	0.124	0.136
	6	87.1	86.1	82.3	20858	15379	10672	453	248	466		6	0.041	0.049	0.041	0.293	0.257	0.223	0.13	0.11	0.094
	7	101	101	126	29790	15540	23310	795	557	437		7	0.043	0.044	0.042	0.232	0.235	0.245	0.198	0.202	0.203
	8	55.1	85.9	90.2	4748	6258	5937	458	627	497		8	0.041	0.045	0.042	0.305	0.229	0.282	0.067	0.065	0.174
	9	85.9	33.8	49.9	4981	7426	4680	741	709	732		9	0.04	0.041	0.041	0.268	0.252	0.218	0.103	0.105	0.105
	10	116	116	74.4	4422	4500	4258	342	327	294		10	0.042	0.043	0.045	0.301	0.234	0.231	0.188	0.194	0.192
	11	98.2	66.2	54.7	12499	8533	12044	781	820	785		11	0.041	0.049	0.049	0.322	0.346	0.366	0.142	0.144	0.15
	12	43.1	69.1	64.4	18201	11973	10479	414	375	458		12	0.043	0.045	0.042	0.267	0.237	0.276	0.173	0.165	0.165
	13	54.8	53.8	51.7	9586	11121	11395	369	383	332		13	0.049	0.049	0.049	0.256	0.231	0.233	0.141	0.148	0.13
	14	80.3	79.4	80.2	10692	13390	10450	427	396	399		14	0.049	0.05	0.05	0.295	0.296	0.297	0.123	0.101	0.093
	15	84.4	83.5	78.2	11256	13048	10098	692	611	642		15	0.051	0.05	0.05	0.278	0.222	0.271	0.183	0.201	0.208
	16	131	121	122	13041	15696	11883	172	183	79.6		16	0.043	0.04	0.045	0.316	0.344	0.321	0.05	0.05	0.061
	17	50	57	131	3952	4003	4024	102	109	87.1		17	0.034	0.04	0.04	0.322	0.333	0.351	0.049	0.05	0.051
	18	85.7	87.6	81.6	8533	9447	7502	124	132	101		18	0.04	0.042	0.042	0.338	0.353	0.424	0.053	0.05	0.058
	19	90.8	111	185	15379	13048	12738	171	195	55.1		19	0.022	0.012	0.032	0.225	0.232	0.214	0.049	0.048	0.046
	20	79.1	74.4	112	6874	7426	7178	150	108	85.9		20	0.03	0.032	0.028	0.293	0.309	0.298	0.05	0.051	0.05

## Sheet: Figure 6
	Figure 6a							Figure 6b						Figure 6c							Figure 6d							Figure 6e						Figure 6f						Figure 6g
	donor:	BM SfTCRminiAbEp							BM SfTCRminiAbEp		CD44+CD62L- T cell (%)					SfTCRminiAbEp	BM SfTCRminiAbEp						Type	SfTCRminiAbEp	SfTCRminiAbEp	SfTCRminiAbEp			BM SfTCRminiAbEp						donor		recipient
		time (week)	censor	recipient	censoring value=0					AbEpa-	AbEp63Ka-	Abwta-					AbEpa-	AbEp63Ka-	Abwta-										alpha	AbEpa-	AbEp63Ka-	Abwta-			BM SfTCRminiAbEp		Abwta-				donor	time (week)	censor	recipient	censoring value=0
		7.14286	1	AbEpa-						0.598	0.633	0.585			total number of sequences	718158	35000	53909	34258				SfTCRminiAbEp	1					0.1	205.236	249.948	302.01									AT SfTCRminiAbEp	9.85714	1	AbEpa-
		6.57143	1							0.702	0.658	0.817				102423	2619	3064	1276				SfTCRminiAbEp		1				0.2	182.521	217.817	272.866				Abwt APCs	AbEp APCs					9.85714	1
		6.85714	1							0.57	0.61	0.393				68743	442	4950	107				SfTCRminiAbEp			1			0.3	161.857	189.112	245.593				24	15					6	1
		6.42857	1							0.672	0.677	0.472				45416	280	43	112			BM SfTCRminiAbEp	AbEpa-	0.725348	0.697084	0.712743			0.4	143.272	163.85	220.332				17	12					9	1
		7.85714	1	AbEp63Ka-						0.664	0.644	0.481				42968	206	270	71				AbEp63Ka-	0.6393	0.631826	0.647117			0.5	126.741	141.94	197.182										9	1
		7.57143	1								0.514	0.372				23671	343	2227	116				AbEp63Ka-	0.631128	0.594881	0.610532			0.6	112.185	123.19	176.194										11.1429	1
		7.42857	1								0.577	0.778				18480	844	2781	485				Abwta-	0.209756	0.165197	0.165859			0.7	99.4794	107.326	157.364										16.5714	0	AbEp63Ka-
		7.71429	1								0.67	0.752				16567	277	1746	155				Abwta-	0.582092	0.539967	0.556645			0.8	88.4647	94.02	140.632			donor		recipient					16.5714	0
		7.57143	1													16427	592	801	208										0.9	78.9607	82.9257	125.892			BM SfTCRminiAbEp		AbEp63Ka-					16.5714	0
		7.57143	1						BM SfTCRminiAbEp		CD4 T cell (%)					16276	416	640	215										1	70.7809	73.7035	112.998										16.5714	0
		7.57143	1							AbEpa-	AbEp63Ka-	Abwta-				11826	1057	519	33										1.1	63.7445	66.0404	101.78				Abwt APCs	AbEp63K APCs	AbEp APCs			AT TCRminiAbEp	7.14286	1	AbEpa-
		7.57143	1							0.121	0.129	0.128				11157	373	425	73										1.2	57.6843	59.661	92.056				1	2	0				7.71429	1
		9.85714	1	Abwta-						0.077	0.107	0.177				9511	40	434	22										1.3	52.4519	54.3308	83.6445				2	3	1				7.71429	1
		10.4286	1							0.0654	0.161	0.162				9185	528	8	64										1.4	47.9188	49.855	76.3719										7.85714	1
		9.85714	1							0.0484	0.171	0.159				7132	662	1482	136										1.5	43.9764	46.0742	70.0789										8.28571	1
		8.85714	1							0.0513	0.188	0.177				6599	278	469	127										1.6	40.5341	42.8597	64.6233										8.28571	1
		10.1429	1								0.168	0.166				6067	340	855	133										1.7	37.5165	40.1081	59.8808										8.57143	1
		8.85714	1								0.138	0.282				5722	196	1307	142										1.8	34.8616	37.7367	55.7445										8.57143	1
		8.85714	1								0.155	0.274				5588	364	17	134										1.9	32.518	35.6792	52.1234										8.85714	1
		11	1													5529	29	496	21										2	30.4428	33.8826	48.941										8.85714	1
		11	1						BM SfTCRminiAbEp		Total number of CD4 (x106)					5115	377	964	233																							9.42857	1
										AbEpa-	AbEp63Ka-	Abwta-				4923	141	561	111																							9.42857	1
										2.08725	0.22042	6.549				3961	189	7	28																							8.85714	1
										1.80642	0.29463	2.1708				3410	436	2655	507																							9.71429	1
										1.54344	3.20454	1.97478				2761	16	260	19																							5.71429	1	AbEp63Ka-
										1.36004	1.74464	3.717				2481	291	57	440																							6.28571	1
										1.00548	3.696	2.13808				2221	48	232																								6.28571	1
											1.30272	3.85776				2204	393	1324	621																							6.28571	1
																1986	95	393	49																							6.85714	1
																1774	36	322	28																							7	1
																1756	558	276	445																							7.42857	1
																1380	395	102	459
																895	782	170	1070
																795	215	207	225
																762	850	7	868
																721	356	414	28
																684	327	305	671
																648	299	332	63
																560	291	114	207
																542	668	142	1210
																402	1486	854	2124
																343	188	708	10
																331	321	34	361
																290	195	19	324
																209	282		157
																183	247	24	433
																177	209	49	245
																127	317	13	437
																120	262	11	467
																55	125	186	166
																33	273		385
																28	530	501
																28	211		286
																0	231	0	326
																	204	30	154
																35705	169	61	87
																5230	40	0	10
																5063	11	6
																4463	57	0
																4207	29	39	12
																4163	105	117	47
																3695	10
																3249	107	105	16
																3191	13
																2976	0	0
																2932	38	51
																2899	34	0	10
																2764		81	8
																2761	19		6
																2473	36	60	18
																2426	47	179	16
																2307			6
																2105	34	20	25
																1943	59	123	11
																1807	43	139	40
																33	432	33	20
																7	305	0	0
																1438	303	11	106
																0	295	0	48
																0	232	0	142
																183	0	1028	6
																244	25	882	11
																91	29	793	23
																10		767	0
																297	8	748	23
																309	31	588	40
																63	8	557
																113		345
																33		338	6
																29	52	336	66
																1506	53	284	61
																23	0	282	13
																1118	186	281	109
																140	105	267	104
																26	0	249
																1565	132	230	22
																0	32	205	6
																7	0	195
																312			687
																13	67		472
																27	0		376
																0	23	0	324
																60	127	11	280
																278		44	267
																0	0	0	266
																0	0	0	265
																68	56	24	215
																78	46	31	211
																13	6		195
																7	90	16	192
																84	37	0	187
																13	49		185
																42	82	6	174
																67	97	0	168
																515	90	36	164
																258	115	50	162
																33	55		157
																1479	78	21	151

## Sheet: Figure 7
	Figure 7b
		Gene ID	Gene Name	Cluster 1 Log2 Fold Change	Cluster 2 Log2 Fold Change	Cluster 3 Log2 Fold Change	Cluster 4 Log2 Fold Change
		ENSMUSG00000025492	Ifitm3	-7.33379	4.31668	-3.5025	-1.87707
		ENSMUSG00000028832	Stmn1	-5.87383	4.11951	-2.5884	-2.93777
		ENSMUSG00000060591	Ifitm2	-6.34597	3.31721	-1.69031	-2.59908
		ENSMUSG00000031933	Izumo1r	-3.01614	0.289182	-0.403992	1.4769
		ENSMUSG00000020846	Fam101b	-2.23731	-0.563974	-0.0500631	1.93725
		ENSMUSG00000024610	Cd74	-2.29983	-0.372954	-1.06521	2.4655
		ENSMUSG00000022018	Rgcc	-2.82666	-1.98143	2.15078	0.591185
		ENSMUSG00000030844	Rgs10	-3.36778	-0.237904	0.652812	1.03429
		ENSMUSG00000022584	Ly6c2	-3.17275	-0.136111	1.02521	0.298352
		ENSMUSG00000031132	Cd40lg	-3.27852	-0.0695417	1.01765	0.222635
		ENSMUSG00000025809	Itgb1	-3.30812	1.05134	0.474429	-1.4604
		ENSMUSG00000001281	Itgb7	-2.79439	0.692376	0.729552	-1.17768
		ENSMUSG00000076441	Ass1	-2.9236	-0.0258295	1.50822	-1.36566
		ENSMUSG00000028362	Tnfsf8	-3.54944	1.50437	-0.919804	0.334155
		ENSMUSG00000048521	Cxcr6	0.157043	1.0727	-0.692164	-2.70678
		ENSMUSG00000001020	S100a4	-1.60757	0.434002	1.08384	-3.80295
		ENSMUSG00000001025	S100a6	-1.61398	0.803026	0.607515	-2.54428
		ENSMUSG00000026728	Vim	-2.43242	1.16736	0.40472	-2.53036
		ENSMUSG00000056737	Capg	-2.26252	0.845044	0.614253	-1.79076
		ENSMUSG00000041959	S100a10	-1.08665	1.36083	-0.340703	-1.85704
		ENSMUSG00000026547	Tagln2	-1.2793	1.06307	0.074412	-1.66873
		ENSMUSG00000006360	Crip1	-1.26957	1.18832	0.0346606	-2.31545
		ENSMUSG00000068220	Lgals1	-2.39347	1.66474	-0.0794505	-3.22445
		ENSMUSG00000050335	Lgals3	-1.54466	2.05821	-0.841593	-2.95941
		ENSMUSG00000090733	Rps27	0.276859	-0.350418	-0.149057	0.47019
		ENSMUSG00000034892	Rps29	0.200833	-0.279476	-0.163112	0.470073
		ENSMUSG00000050621	Rps27rt	0.37355	-0.346711	-0.259674	0.496469
		ENSMUSG00000079435	Rpl36a	-0.0607313	-0.0901484	-0.229665	0.546774
		ENSMUSG00000071644	Eef1g	-0.0756819	-0.0277272	-0.231009	0.472342
		ENSMUSG00000025290	Rps24	-0.0190922	-0.24739	-0.00755345	0.452726
		ENSMUSG00000038900	Rpl12	-0.0421257	-0.196042	-0.056165	0.465128
		ENSMUSG00000060019	Gm10073	-0.202049	-0.101103	-0.0682511	0.499532
		ENSMUSG00000007892	Rplp1	-0.136865	-0.207665	-0.0218244	0.530683
		ENSMUSG00000028234	Rps20	-0.174018	-0.199211	-0.00303636	0.528496
		ENSMUSG00000040681	Hmgn1	0.0164485	-0.614695	0.191419	0.678395
		ENSMUSG00000040435	Ppp1r15a	-0.643931	-0.452909	0.282749	0.892495
		ENSMUSG00000018474	Chd3	-0.393007	-0.435696	0.330309	0.615921
		ENSMUSG00000038642	Ctss	-0.736775	-0.182378	0.279534	0.594583
		ENSMUSG00000021127	Zfp36l1	-0.901637	-0.0876408	0.277149	0.562001
		ENSMUSG00000021262	Evl	-0.937189	-0.333448	0.421914	0.738789
		ENSMUSG00000038037	Socs1	-0.656801	0.614948	-0.832155	0.623733
		ENSMUSG00000028525	Pde4b	-1.08645	0.476112	-0.347747	0.610434
		ENSMUSG00000044408	Sptssa	-0.895462	0.242631	-0.377462	0.877184
		ENSMUSG00000076617	Ighm	-1.4437	-0.644687	0.645104	1.07033
		ENSMUSG00000000782	Tcf7	-1.4812	-0.438203	0.548006	0.965519
		ENSMUSG00000052684	Jun	-1.12605	-1.00812	0.907044	0.961217
		ENSMUSG00000044786	Zfp36	-1.41019	-0.136531	0.645658	0.363396
		ENSMUSG00000037533	Rapgef6	-0.790242	-0.437018	0.678017	0.396208
		ENSMUSG00000069171	Nr2f1	-0.831256	-0.711137	0.985058	0.311191
		ENSMUSG00000021250	Fos	-1.23188	-0.575484	1.11403	0.129315
		ENSMUSG00000063856	Gpx1	-1.2105	-0.40453	1.00852	0.034938
		ENSMUSG00000004665	Cnn2	-0.112728	-0.334058	0.625928	-0.433983
		ENSMUSG00000000184	Ccnd2	-0.449812	-0.0160499	0.566619	-0.560635
		ENSMUSG00000090841	Myl6	-0.604435	0.0878662	0.588792	-0.707254
		ENSMUSG00000031827	Cotl1	-0.724512	0.0353988	0.643675	-0.537999
		ENSMUSG00000020180	Snrpd3	-0.743102	0.0393145	0.603845	-0.411835
		ENSMUSG00000027523	Gnas	-0.318619	-0.486075	0.727505	-0.0543111
		ENSMUSG00000032312	Csk	-0.259118	-0.552591	0.609377	0.221741
		ENSMUSG00000038608	Dock10	-0.104621	-0.805219	0.9227	-0.160392
		ENSMUSG00000040212	Emp3	-1.06093	0.472258	0.650875	-1.69099
		ENSMUSG00000031328	Flna	-1.00365	0.173827	0.834523	-1.21752
		ENSMUSG00000025366	Esyt1	-0.894194	0.20027	0.781756	-1.28462
		ENSMUSG00000055148	Klf2	-1.37852	0.187402	0.687136	-0.387113
		ENSMUSG00000049866	Arl4c	-1.15561	-0.181872	1.02632	-0.513315
		ENSMUSG00000027907	S100a11	-0.364654	0.898378	-0.314353	-1.28017
		ENSMUSG00000055447	Cd47	-0.454842	0.828186	-0.269641	-0.945726
		ENSMUSG00000020077	Srgn	-0.172417	0.820366	-0.637037	-0.597442
		ENSMUSG00000041954	Tnfrsf18	-0.461736	0.860981	-0.444029	-0.619001
		ENSMUSG00000003038	Hmgn2	-0.839741	0.813991	-0.402701	-0.134982
		ENSMUSG00000017707	Serinc3	-0.69352	0.977576	-0.696261	-0.194802
		ENSMUSG00000079017	Ifi27l2a	-1.49493	1.17008	-0.532097	-0.221274
		ENSMUSG00000075602	Ly6a	-1.03243	1.13803	-0.619406	-0.376106
		ENSMUSG00000024014	Pim1	-0.933479	1.03791	-0.411442	-0.580197
		ENSMUSG00000026009	Icos	-1.28205	1.08703	-0.235757	-0.744999
		ENSMUSG00000025997	Ikzf2	-0.022293	1.15891	-1.48251	-0.48516
		ENSMUSG00000015619	Gata3	-2.14013	1.45955	-0.388932	-0.799495
		ENSMUSG00000054717	Hmgb2	-1.12952	1.84133	-1.22847	-1.2173
		ENSMUSG00000029075	Tnfrsf4	-1.44797	1.81436	-1.32497	-0.602845
		ENSMUSG00000030103	Bhlhe40	0.857521	1.07763	-2.87343	-0.924174
		ENSMUSG00000025163	Cd7	0.359835	-0.793338	0.99566	-1.40396
		ENSMUSG00000027009	Itga4	0.983376	-0.528805	0.175822	-1.15416
		ENSMUSG00000047867	Gimap6	0.959829	-0.806283	-0.520611	0.665153
		ENSMUSG00000027368	Dusp2	1.30081	-0.644802	-0.460617	-0.239392
		ENSMUSG00000054435	Gimap4	0.974364	-0.323158	-0.534378	-0.0815147
		ENSMUSG00000021108	Prkch	0.982729	-0.44136	-0.35402	-0.139709
		ENSMUSG00000075284	Wipf1	1.09001	-0.343996	-0.461407	-0.383371
		ENSMUSG00000019843	Fyn	1.01594	-0.404447	-0.32816	-0.329408
		ENSMUSG00000043505	Gimap5	1.22318	-0.210896	-0.876241	-0.322979
		ENSMUSG00000022205	Sub1	0.991489	-0.196002	-0.449606	-0.55256
		ENSMUSG00000028071	Sh2d2a	1.07709	-0.150006	-0.640361	-0.503531
		ENSMUSG00000075010	AW112010	1.34321	-0.0945105	-0.987862	-0.78281
		ENSMUSG00000071552	Tigit	1.29345	0.449081	-2.4941	-0.458488
		ENSMUSG00000037999	Arap2	1.36909	0.172169	-1.86793	-0.397431
		ENSMUSG00000005696	Sh2d1a	1.49112	-0.321197	-1.23367	-0.230353
		ENSMUSG00000026358	Rgs1	1.58753	-0.136558	-1.54416	-0.542507
		ENSMUSG00000068129	Cst7	1.91361	-0.443643	-1.55723	-0.649743
		ENSMUSG00000051998	Lax1	1.81512	-0.566554	-1.26964	-0.423767
		ENSMUSG00000043931	Gimap7	1.7883	-0.461264	-1.43616	-0.386821
		ENSMUSG00000041481	Serpina3g	2.09099	-0.303986	-2.14293	-0.927195
		ENSMUSG00000023132	Gzma	2.25346	-2.17985	-5.08484	1.67275
		ENSMUSG00000030114	Klrg1	2.85571	-1.10705	-1.42256	-3.39432
		ENSMUSG00000004612	Nkg7	2.42619	-0.918675	-1.07567	-2.40342
		ENSMUSG00000044258	Ctla2a	3.21087	-1.19166	-2.78994	-1.85531
		ENSMUSG00000003541	Ier3	3.54457	-2.15782	-1.68241	-2.23061
		ENSMUSG00000015437	Gzmb	3.36339	-1.01763	-4.74582	-1.90262
		ENSMUSG00000032446	Eomes	4.29709	-2.53294	-4.14222	-1.34116
		ENSMUSG00000042385	Gzmk	5.03682	-3.02913	-4.6997	-2.498
		ENSMUSG00000035042	Ccl5	4.79497	-3.18718	-3.27299	-2.53255
		ENSMUSG00000018930	Ccl4	7.17797	-5.3356	-8.29113	-3.622
		ENSMUSG00000000982	Ccl3	6.51127	-3.86176	-6.35329	-6.02629

## Sheet: Supplementary Figure 1
	Supplementary Figure 1a													Supplementary Figure 1b
		SfTCRmini	TCRmini	SfTCRmini	TCRmini	SfTCRmini	TCRmini	SfTCRmini	TCRmini	SfTCRmini	TCRmini				SfTCRminiAbEp	TCRminiAbEp	SfTCRminiAbEp	TCRminiAbEp	SfTCRminiAbEp	TCRminiAbEp	SfTCRminiAbEp	TCRminiAbEp	SfTCRminiAbEp	TCRminiAbEp
		Peripheral LNs	Peripheral LNs	Mesenteric LNs	Mesenteric LNs	Lungs	Lungs	Liver	Liver	Colon	Colon				Peripheral LNs	Peripheral LNs	Mesenteric LNs	Mesenteric LNs	Lungs	Lungs	Liver	Liver	Colon	Colon
		3846	2306	4696	2890	5829	1921	6581	4003	7435	1541				12535	3521	9881	3756	6592	2956	19532	6552	11496	2532
		7841	2034	4686	2260	4286	5660	8764	2949	6389	1529				13893	3779	10180	4140	6949	3745	11433	8800	12489	2816
		10948	2753	4989	2272	7494	1432	6557	2039	5826	5890				9416	3656	8993	3546	8542	3619	18568	6593	6129	2827
		8265	2271	5368	2781	6571	3348	11861	3612	5637	2827				8276	4081	8514	3887	9512	3354	17708	9748	13188	2498
		6564	2265	4912	2358	5555	3034	10152	6022	5425	7354				12359	2988	14372	3157	6609	4937	15930	6411	11801	2876
		6563	2529	4999	2333	6300	1157	8097	4415	9870	7537				11541	3431	15104	3007	8634	3897	15828	4929	12678	2405
		7237	2073	5371	2774	5354	2664	8469	4434	4616	2423				10301	2644	12089	2366	9601	2666	15913	6098	6255	2797
		6017	4438	5153	2939	5538	3226	7250	4836	5837	2755				12440	2695	13320	3296	9373	2203	16343	6084	13220	3283

## Sheet: Supplementary Figure 2
Supplementary Figure 2
		Peripheral LNs Foxp3GFP-				Mesenteric LNs Foxp3GFP-				Lungs LNs Foxp3GFP-				Liver LNs Foxp3GFP-				Colon LNs Foxp3GFP-				Peripheral LNs Foxp3GFP+				Mesenteric LNs Foxp3GFP+				Lungs LNs Foxp3GFP+				Liver LNs Foxp3GFP+				Colon LNs Foxp3GFP+
		SfTCRmini	TCRmini			SfTCRmini	TCRmini			SfTCRmini	TCRmini			SfTCRmini	TCRmini			SfTCRmini	TCRmini			SfTCRmini	TCRmini			SfTCRmini	TCRmini			SfTCRmini	TCRmini			SfTCRmini	TCRmini			SfTCRmini	TCRmini
	1	29567	19271		1	29301	16936		1	24371	38011		1	22838	2630		1	21234	20480		1	37825	5556		1	14959	419		1	79071	6363		1	24972	2534		1	35346	4768
	2	19430	63		2	17192	1000		2	20707	55569		2	21259	80919		2	18572	1082		2	30139	49		2	14916	28		2	29060	1110		2	21232	4682		2	33440	490
	3	16005	1411		3	16020	32182		3	18403	5391		3	15969	23037		3	12513	40422		3	19794	3824		3	14017	365		3	27132	665		3	18931	186		3	32598	1353
	4	13442	66		4	15234	7359		4	15471	8426		4	13161	616		4	11355	23242		4	14040	2042		4	12564	2116		4	17450	8255		4	14393	927		4	13333	648
	5	9904	39		5	13132	624		5	14570	28055		5	12664	26540		5	10706	1845		5	11408	1189		5	10075	59		5	9331	42215		5	10598	6061		5	12224	1347
	6	9449	327		6	11178	962		6	12285	19397		6	11527	2855		6	9519	204		6	9511	13790		6	10002	47		6	9044	2956		6	10532	1723		6	11305	331
	7	8768	14459		7	10972	34		7	10907	1552		7	9847	308		7	9195	298		7	9343	523		7	8996	4442		7	7848	36		7	10481	610		7	10262	8462
	8	8732	9248		8	9999	188		8	9397	46189		8	9227	78053		8	8855	325		8	8859	0		8	6784	3550		8	7435	25		8	9803	383		8	10072	201
	9	7489	170		9	7588	0		9	8018	0		9	8724	1183		9	8288	405		9	8718	2505		9	6584	4179		9	6554	17		9	6268	257		9	9813	448
	10	7347	11147		10	7449	257		10	7254	0		10	7329	42031		10	8085	367		10	8457	3703		10	6260	19		10	6442	76		10	6161	280		10	9520	289
	11	7061	8		11	7395	7990		11	6822	24063		11	6448	793		11	7980	651		11	7729	451		11	5801	24		11	6278	11048		11	5871	3521		11	7361	97
	12	6547	8980		12	6865	0		12	6576	16932		12	6113	840		12	7564	70		12	7535	1373		12	5239	7829		12	6210	4190		12	5568	90		12	6203	601
	13	6187	18490		13	6624	0		13	6431	993		13	5826	418		13	7422	467		13	7117	17813		13	5228	1629		13	6190	32		13	4776	53		13	6187	2776
	14	5833	42242		14	6408	92		14	6240	18948		14	5802	21789		14	7110	45		14	6877	345		14	5226	211		14	5528	152		14	3797	0		14	6125	136
	15	5665	20229		15	5901	11947		15	6019	727		15	5725	12223		15	6576	129		15	6707	2748		15	5048	587		15	5423	20		15	3462	137		15	4196	2816
	16	5565	259		16	5777	16231		16	5539	115		16	5693	626		16	6505	245		16	6318	2195		16	4870	6816		16	3590	27		16	3340	803		16	3642	2949
	17	5012	424		17	5577	72		17	4900	20		17	5418	61935		17	6273	20640		17	6204	378		17	3765	7		17	2805	10		17	3281	4640		17	3258	939
	18	4053	632		18	5487	34		18	4534	11122		18	5223	18636		18	6028	231		18	6158	902		18	3593	0		18	2620	384		18	3262	423		18	2730	194
	19	3869	8866		19	5457	76		19	4439	12		19	5183	11855		19	6013	366		19	6008	3955		19	3519	2496		19	2584	48		19	3145	95		19	2607	816
	20	3659	46		20	4921	397		20	4308	21		20	4838	121		20	5853	29		20	5372	412		20	3498	2224		20	2420	22		20	3120	369		20	2562	100
	21	3609	0		21	4909	154		21	4255	36		21	3744	557		21	5629	179		21	4997	1350		21	3428	1484		21	2347	0		21	2786	541		21	2274	3167
	22	3600	268		22	4832	1076		22	3912	776		22	3728	53		22	5358	420		22	4775	0		22	3289	132		22	2337	19		22	2763	2073		22	2124	151
	23	3524	2706		23	4825	254		23	3542	76		23	3669	1885		23	5222	657		23	4299	691		23	3031	2654		23	2303	1295		23	2417	1490		23	2051	65
	24	3369	0		24	4556	12768		24	3388	0		24	3552	211		24	4894	161		24	3653	1114		24	2996	20		24	2127	1702		24	2351	3088		24	2004	626
	25	3325	268		25	3968	33		25	3376	9962		25	3497	449		25	4578	237		25	3294	679		25	2733	586		25	1810	207		25	2265	771		25	1986	42
	26	3225	4686		26	3897	6		26	3305	275		26	3466	201		26	4557	192		26	3069	118		26	2639	577		26	1637	130		26	2258	46		26	1606	105
	27	2834	0		27	3701	5113		27	3171	0		27	3366	1526		27	4347	739		27	3063	246		27	2481	2249		27	1629	4923		27	2235	313		27	1596	79
	28	2717	2876		28	3593	98		28	3086	0		28	3199	625		28	4162	15724		28	2990	520		28	2282	47		28	1586	275		28	2099	611		28	1428	318
	29	2664	22		29	3125	62		29	3082	14687		29	2897	283		29	3983	15952		29	2985	453		29	2230	3347		29	1515	306		29	2001	243		29	1416	619
	30	2611	86		30	3124	2756		30	2979	12012		30	2841	676		30	3950	59		30	2957	6		30	2100	54		30	1513	0		30	1969	353		30	1411	36
	31	2588	4189		31	2987	0		31	2587	0		31	2805	656		31	3915	126		31	2842	596		31	2096	596		31	1436	23		31	1613	511		31	1411	3001
	32	2586	288		32	2756	920		32	2585	0		32	2769	195		32	3686	109		32	2742	40		32	2036	464		32	1396	750		32	1569	47		32	1401	456
	33	2567	404		33	2661	8		33	2523	552		33	2731	11840		33	3673	739		33	2642	217		33	1808	203		33	1393	217		33	1562	79		33	1374	124
	34	2557	8		34	2656	12256		34	2497	0		34	2722	83		34	3504	136		34	2640	689		34	1806	148		34	1348	1739		34	1384	506		34	1326	20
	35	2463	1052		35	2537	3700		35	2387	0		35	2701	129		35	3398	25230		35	2563	462		35	1753	0		35	1333	0		35	1341	316		35	1297	1578
	36	2320	106		36	2530	13070		36	2323	4543		36	2675	262		36	3228	117		36	2555	3463		36	1694	1013		36	1318	0		36	1291	2311		36	1251	119
	37	2303	0		37	2507	4633		37	2253	33		37	2668	123		37	3216	94		37	2542	0		37	1649	785		37	1290	0		37	1222	163		37	1167	2355
	38	2300	262		38	2473	674		38	2211	345		38	2507	33105		38	3132	132		38	2514	570		38	1567	150		38	1236	0		38	1140	1567		38	1085	28
	39	2243	5821		39	2467	150		39	2205	22		39	2504	89		39	2903	1294		39	2481	992		39	1530	204		39	1147	43		39	1103	26		39	1075	3161
	40	2233	0		40	2448	0		40	2157	511		40	2502	200		40	2847	830		40	2357	141		40	1524	57		40	1118	523		40	1085	682		40	990	22
	41	2195	16		41	2408	24		41	2124	43		41	2459	481		41	2784	245		41	2327	334		41	1395	88		41	1112	2306		41	1066	752		41	964	947
	42	2173	452		42	2344	1366		42	2113	189		42	2424	12140		42	2746	2878		42	2327	1464		42	1264	888		42	1037	1531		42	1023	429		42	961	1339
	43	2112	151		43	2265	14		43	2081	3485		43	2419	399		43	2699	82		43	2271	159		43	1242	584		43	1006	152		43	995	255		43	959	336
	44	2040	8555		44	2250	0		44	1967	0		44	2214	516		44	2618	22		44	2254	0		44	1230	236		44	989	935		44	965	61		44	919	705
	45	1932	202		45	2211	194		45	1965	7294		45	2114	138		45	2608	268		45	2059	410		45	1217	119		45	968	4262		45	960	271		45	916	1194
	46	1925	50		46	2192	2000		46	1962	106		46	2102	293		46	2566	235		46	2050	100		46	1208	9		46	938	0		46	958	19		46	874	43
	47	1764	289		47	2163	414		47	1953	7202		47	2093	100		47	2520	54		47	1976	489		47	1148	1231		47	923	0		47	953	129		47	862	227
	48	1685	448		48	2121	0		48	1935	189		48	2068	175		48	2494	18586		48	1957	363		48	1133	0		48	880	251		48	952	169		48	754	0
	49	1660	0		49	2048	22		49	1898	0		49	2060	88		49	2330	4017		49	1846	321		49	1074	579		49	820	29		49	921	53		49	743	1683
	50	1653	88		50	2043	2739		50	1850	3838		50	2030	1475		50	2281	240		50	1836	1093		50	1069	200		50	813	1135		50	901	215		50	734	674

## Sheet: Supplementary Figure 3
	Supplementary Figure 3a					Supplementary Figure 3b											Supplementary Figure 3c											Supplementary Figure 3d								Supplementary Figure 3e
			SfTCRmini	TCRmini				SfTCRminiFoxp3GFP-				TCRminiFoxp3GFP-							SfTCRminiFoxp3GFP+				TCRminiFoxp3GFP+						MII	SfTCRmini Fxop3GFP- vs	TCRmini Fxop3GFP-		SfTCRmini Fxop3GFP+ vs	TCRmini Fxop3GFP+
			328	1595				Peripheral LNs	Mesenteric LNs	Lungs	Colon	Peripheral LNs	Mesenteric LNs	Lungs	Colon				Peripheral LNs	Mesenteric LNs	Lungs	Colon	Peripheral LNs	Mesenteric LNs	Lungs	Colon			Peripheral LNs	0.224		Peripheral LNs	0.45382				alpha	TCRminiFoxp3GFP-	TCRminiFoxp3GFP+	SfTCRminiFoxp3GFP-	SfTCRminiFoxp3GFP+
		1	2	5			total	581	298	136	127	720	392	209	1182			total	635	170	161	132	317	298	279	877			Mesenteric LNs	0.20422		Mesenteric LNs	0.39335				0.1	118.468	108.951	178.569	125.873
		2	2	1				45	2	0	0	0	0	0	0				40	13	0	0	22	26	11	28			Lungs	0.22064		Lungs	0.12341				0.2	106.793	102.668	170.353	119.672
		3	2	2				35	11	7	5	97	50	32	182				37	0	0	0	0	0	0	0			Colon	0.29587		Colon	0.07361				0.3	95.7937	96.556	162.364	113.661
		4	2	0				22	0	0	0	43	37	8	65				32	11	0	0	7	15	15	7											0.4	85.5666	90.6424	154.613	107.856
		5	2	0				18	2	0	0	3	0	0	0				32	0	0	0	0	0	0	0											0.5	76.1943	84.9553	147.116	102.27
		6	2	20				16	3	7	2	55	11	10	84				28	11	4	0	41	26	28	13											0.6	67.7343	79.5208	139.886	96.918
		7	2	0				16	3	0	0	0	0	0	0				24	0	0	0	3	0	0	0											0.7	60.2124	74.3623	132.937	91.8119
		8	2	0				14	0	2	0	0	0	0	0				22	0	0	0	0	2	0	8											0.8	53.6197	69.4987	126.283	86.9621
		9	2	0				14	0	0	0	0	0	0	0				20	0	0	0	0	0	3	3											0.9	47.9142	64.9441	119.934	82.3764
		10	2	0				12	6	2	0	0	0	0	0				19	0	0	0	4	0	0	0											1	43.0281	60.7067	113.901	78.06
		11	2	1				11	0	0	0	0	0	0	0				17	2	21	0	2	0	0	2											1.1	38.8762	56.7884	108.189	74.0147
		12	2	0				9	9	0	0	0	0	0	0				15	0	0	0	13	11	7	12											1.2	35.366	53.1856	102.804	70.2391
		13	2	0				9	0	0	0	0	0	0	0				12	0	2	0	7	4	0	10											1.3	32.4051	49.8891	97.7456	66.7285
		14	2	0				9	0	0	0	0	0	0	0				12	2	0	0	0	2	0	2											1.4	29.9073	46.8853	93.0114	63.4757
		15	2	0				8	2	2	0	4	7	3	12				9	0	0	0	0	0	0	0											1.5	27.7955	44.1576	88.5954	60.4706
		16	3	81				8	6	7	6	0	0	0	0				9	0	0	0	2	0	2	0											1.6	26.0033	41.6866	84.4888	57.7013
		17	3	60				8	4	0	0	0	0	0	0				9	3	0	0	0	0	0	0											1.7	24.4747	39.4522	80.6799	55.1545
		18	3	0				8	0	3	0	0	0	0	0				8	3	0	0	12	18	3	10											1.8	23.1633	37.4337	77.1551	52.8157
		19	3	0				8	0	0	0	0	0	0	2				8	0	0	0	5	7	0	4											1.9	22.0309	35.6107	73.899	50.6702
		20	3	1				8	0	0	0	0	0	0	0				7	3	0	0	6	7	4	0											2	21.0468	33.9638	70.8953	48.7031
		21	3	0				7	8	3	2	0	0	0	0				7	0	0	0	4	2	4	3
		22	3	0				7	3	0	0	0	0	0	0				7	0	0	0	0	0	2	0
		23	3	0				6	6	18	5	0	0	0	0				6	0	0	0	0	0	0	0
		24	3	0				6	3	2	5	0	0	0	0				6	0	0	0	0	0	0	0
		25	3	0				6	3	0	0	0	0	0	0				6	9	3	2	21	12	9	43
		26	3	0				6	0	0	0	0	0	0	0				6	0	0	0	0	0	0	0
		27	3	0				6	0	0	0	0	0	0	0				6	0	0	0	7	0	0	2
		28	3	2				6	0	0	0	0	0	0	0				5	0	0	0	0	0	0	0
		29	3	0				5	0	2	0	19	7	10	23				5	0	0	0	0	0	0	0
		30	3	1				5	0	0	0	0	0	0	0				5	0	0	0	0	0	0	0
		31	4	0				5	0	0	0	0	0	0	0				5	3	0	0	0	2	0	0
		32	4	0				5	0	0	0	0	0	0	0				5	0	0	0	0	0	0	0
		33	4	0				5	0	0	0	0	0	0	0				5	0	0	0	3	0	0	4
		34	4	0				5	0	0	0	0	0	0	0				5	3	0	0	10	5	0	17
		35	4	0				4	3	3	6	125	70	34	240				5	0	0	0	0	0	0	0
		36	4	0				4	9	0	0	0	0	0	0				5	0	0	0	0	0	0	0
		37	5	0				4	7	0	0	0	0	0	0				5	0	13	2	0	0	0	0
		38	5	25				4	0	2	2	0	0	0	0				5	2	0	0	0	0	0	0
		39	5	0				4	3	0	0	0	0	0	0				5	0	0	0	0	0	0	0
		40	5	0				4	0	2	0	0	0	0	0				4	2	10	3	0	0	6	0
		41	5	0				4	2	0	0	0	0	0	0				4	0	0	0	0	0	0	0
		42	6	139				4	2	0	0	0	0	0	0				4	0	0	0	5	0	0	0
		43	6	0				4	0	0	0	0	0	0	0				4	0	0	0	0	0	0	0
		44	6	0				4	0	0	0	0	0	0	0				4	0	0	0	2	3	0	0
		45	8	0				4	0	0	0	0	0	0	0				4	0	0	3	0	0	0	12
		46	11	0				4	0	0	0	0	0	0	0				4	0	0	0	4	6	2	0
		47	11	0				4	0	0	0	0	0	0	0				4	0	0	0	0	0	0	0
		48	16	3				4	0	0	0	0	0	0	0				4	0	0	0	0	0	0	0
		49	17	1				4	0	0	0	0	0	0	0				3	0	0	0	0	2	0	0
		50	22	60				4	0	0	0	0	0	0	0				3	0	0	0	0	0	0	0
								4	0	0	0	0	0	0	0				3	0	0	0	0	0	0	0
								4	0	0	0	0	0	0	0				3	0	0	0	0	0	0	0
								4	0	0	0	0	0	0	0				3	0	0	0	0	0	0	4
								3	2	0	0	35	31	12	48				3	0	0	0	0	0	0	0
								3	4	0	0	0	0	0	0				3	2	2	0	6	5	0	15
								3	0	0	0	2	0	0	0				3	0	0	0	4	4	2	0
								3	0	0	0	0	0	0	0				3	0	0	0	0	0	0	0
								3	0	0	0	0	0	0	0				3	0	0	0	0	0	0	2
								3	0	0	0	0	0	0	0				3	0	0	0	0	0	2	2
								3	0	0	0	0	0	0	0				3	0	0	0	0	0	0	0
								3	0	0	0	0	0	0	0				3	0	0	0	0	0	0	0
								3	0	0	0	0	0	0	0				3	0	0	0	14	0	21	8
								3	0	0	0	0	0	0	0				3	0	0	0	0	0	0	0
								3	0	0	0	0	0	0	0				3	0	0	0	0	0	0	37
								3	0	0	0	0	0	0	0				3	2	0	0	0	0	0	0
								3	0	0	0	0	0	0	0				2	0	0	0	0	4	0	0
								3	0	0	0	0	0	0	0				2	0	0	0	0	0	0	0
								3	0	0	0	0	0	0	0				2	0	0	0	0	0	0	0
								2	0	8	0	26	11	4	16				2	0	0	0	0	0	0	0
								2	0	0	0	13	4	0	15				2	0	0	0	0	0	0	0
								2	0	0	0	3	2	2	8				2	3	9	18	0	0	2	0
								2	3	0	0	0	4	0	4				2	3	0	0	0	0	0	0
								2	4	0	0	0	0	2	2				2	0	0	0	0	0	0	5
								2	0	0	0	5	0	0	2				2	0	0	0	0	0	0	0
								2	4	0	0	0	0	0	0				2	0	0	0	0	0	0	0
								2	2	0	0	2	0	0	0				2	4	0	0	0	0	2	0
								2	0	0	0	0	0	0	4				2	0	0	0	0	2	0	0
								2	0	0	0	0	0	0	3				2	0	0	0	0	0	0	0
								2	0	3	0	0	0	0	0				2	0	0	0	0	0	0	0
								2	3	0	0	0	0	0	0				2	0	0	0	6	3	0	4
								2	0	0	0	2	0	0	0				2	2	0	0	0	0	0	2
								2	2	0	0	0	0	0	0				2	2	0	0	0	0	0	0
								2	0	0	0	0	0	0	0				2	0	0	0	0	0	2	8
								2	0	0	0	0	0	0	0				2	0	0	0	0	0	0	0
								2	0	0	0	0	0	0	0				2	0	0	0	0	0	0	2
								2	0	0	0	0	0	0	0				2	0	0	0	0	0	0	0
								2	0	0	0	0	0	0	0				2	0	0	0	0	0	0	0
								2	0	0	0	0	0	0	0				2	0	0	0	0	0	0	3
								2	0	0	0	0	0	0	0				2	0	0	0	0	0	0	0
								2	0	0	0	0	0	0	0				2	2	0	0	0	0	0	3
								2	0	0	0	0	0	0	0				2	0	0	0	0	0	0	0
								2	0	0	0	0	0	0	0				2	0	0	0	0	0	0	0
								2	0	0	0	0	0	0	0				2	3	0	0	7	5	6	3
								2	0	0	0	0	0	0	0				2	5	4	0	0	4	2	0
								2	0	0	0	0	0	0	0				2	0	0	0	0	0	0	0
								2	0	0	0	0	0	0	0				2	0	0	0	0	0	0	0
								2	0	0	0	0	0	0	0				2	0	0	0	0	0	0	0
								2	0	0	0	0	0	0	0				2	9	0	0	0	0	0	0
								2	0	0	0	0	0	0	0				2	0	0	0	0	2	0	5
								2	0	0	0	0	0	0	0				2	0	0	0	0	0	0	0
								2	0	0	0	0	0	0	0				2	0	0	0	0	0	0	0
								2	0	0	0	0	0	0	0				2	0	0	0	0	0	0	0
								2	0	0	0	0	0	0	0				2	0	0	0	0	0	0	0
								2	0	0	0	0	0	0	0				2	0	0	0	0	0	0	2
								2	0	0	0	0	0	0	0				2	0	0	0	0	0	0	0
								2	0	0	0	0	0	0	0				2	0	0	0	0	0	0	0
								2	0	0	0	0	0	0	0				2	0	0	0	0	0	0	0
								2	0	0	0	0	0	0	0				0	0	0	0	0	0	0	0
								2	0	0	0	0	0	0	0				0	0	0	0	0	0	0	0
								2	0	0	0	0	0	0	0				0	0	0	0	0	0	0	0
								2	0	0	0	0	0	0	0				0	0	0	0	0	0	0	0
								2	0	0	0	0	0	0	0				0	0	0	0	0	0	0	0
								2	0	0	0	0	0	0	0				0	0	0	0	0	0	0	0
								2	0	0	0	0	0	0	0				0	0	0	0	0	0	0	0
								2	0	0	0	0	0	0	0				0	0	0	0	0	0	0	0
								2	0	0	0	0	0	0	0				0	0	0	0	0	0	0	0
								2	0	0	0	0	0	0	0				0	0	0	0	0	0	0	0
								2	0	0	0	0	0	0	0				0	0	0	0	0	0	0	0
								2	0	0	0	0	0	0	0				0	0	0	0	0	0	0	0
								0	10	0	0	0	0	0	0				0	0	0	0	0	0	0	2
								0	9	0	0	0	0	0	0				0	0	0	0	0	0	0	5
								0	8	0	0	0	0	0	0				0	0	0	0	0	0	0	0
								0	7	0	0	0	0	0	0				0	0	0	0	0	0	0	0
								0	7	0	0	0	0	0	0				0	0	0	0	0	0	0	0
								0	6	0	0	0	0	0	2				0	0	0	0	0	3	0	19
								0	6	0	0	0	0	0	0				0	0	0	0	0	0	0	0
								0	6	0	0	0	0	0	0				0	0	0	0	0	0	0	0
								0	5	0	0	0	0	0	0				0	0	0	0	0	0	0	0
								0	5	0	0	44	46	23	84				0	0	0	0	0	0	0	0
								0	5	3	0	0	0	0	0				0	0	0	0	0	0	0	0
								0	4	0	0	0	0	0	0				0	0	0	0	0	0	0	0
								0	4	0	0	0	0	0	0				0	0	0	0	0	0	0	0
								0	4	5	0	0	0	0	2				0	0	0	0	0	0	0	0
								0	4	0	0	0	0	0	0				0	0	0	0	0	0	0	0
								0	4	0	0	0	0	0	0				0	0	0	0	0	0	0	0
								0	3	0	0	18	5	6	31				0	0	0	0	0	0	0	0
								0	3	0	3	13	8	4	10				0	0	0	0	0	0	0	0
								0	3	0	0	0	0	0	2				0	0	0	0	0	0	0	0
								0	3	0	0	0	0	0	0				0	0	0	0	0	0	0	3
								0	3	0	0	0	0	0	0				0	0	0	0	0	0	0	0
								0	3	0	0	0	0	0	0				0	0	0	0	0	0	0	0
								0	3	0	0	0	0	0	0				0	0	0	0	0	0	0	0
								0	3	0	0	0	0	0	0				0	0	0	0	0	0	0	0
								0	3	2	3	6	3	4	9				0	0	0	0	0	0	0	0
								0	3	0	0	0	0	0	0				0	0	0	0	0	0	0	0
								0	3	0	0	0	0	0	0				0	2	0	0	0	0	0	0
								0	2	0	0	19	15	6	40				0	4	0	0	0	0	0	0
								0	2	0	0	4	0	0	16				0	0	0	0	0	0	0	0
								0	2	2	0	0	0	0	0				0	0	0	0	0	0	0	0
								0	2	0	0	0	0	0	0				0	0	0	0	0	0	0	0
								0	2	0	0	0	0	0	0				0	5	0	0	0	0	0	0
								0	2	0	0	0	0	0	0
								0	2	0	0	0	0	0	0
								0	2	0	0	0	0	0	0
								0	2	0	0	0	0	0	0
								0	2	0	0	0	0	0	0
								0	2	0	0	0	0	0	0
								0	2	0	0	0	0	0	0
								0	2	0	0	0	0	0	0
								0	2	2	0	55	26	12	84
								0	2	0	2	0	0	4	5
								0	2	0	2	0	0	0	8
								0	2	0	0	3	0	0	5
								0	2	4	3	0	0	0	0
								0	2	2	0	0	0	0	0
								0	2	0	0	0	0	0	0
								0	2	0	0	0	0	0	0
								0	2	0	0	0	0	0	0
								0	2	0	0	0	0	0	0
								0	2	0	0	0	0	0	0
								0	2	0	0	0	0	0	0
								0	0	7	0	0	0	0	0
								0	0	5	2	0	0	0	0
								0	0	4	7	0	2	0	0
								0	0	3	0	0	0	0	2
								0	0	3	0	0	0	0	0
								0	0	3	0	0	0	0	0
								0	0	2	3	8	2	0	18
								0	0	2	3	0	0	0	4
								0	0	2	7	0	0	0	0
								0	0	2	0	0	0	0	0
								0	0	2	0	0	0	0	0
								0	0	2	0	0	0	0	0
								0	0	2	0	0	0	0	0
								0	0	2	0	0	0	0	0
								0	0	2	2	2	0	0	4
								0	0	0	6	0	0	0	0
								0	0	0	4	0	0	0	0
								0	0	0	4	6	3	4	5
								0	0	0	3	2	4	0	7
								0	0	0	3	0	0	0	0
								0	0	0	3	67	29	18	90
								0	0	0	2	27	11	5	30
								0	0	0	2	0	0	0	2
								0	0	0	2	0	0	0	2
								0	0	0	2	0	0	0	0
								0	0	0	2	0	0	0	0
								0	0	0	2	0	0	0	0
								0	0	0	2	0	0	0	0
								0	0	0	2	0	0	0	0
								0	0	0	2	0	0	0	0
								0	0	0	2	0	0	0	0
								0	0	0	2	0	0	0	0
								0	0	0	2	0	0	0	0
								0	0	0	2	0	0	0	0
								0	0	0	2	0	0	0	0
								0	0	0	2	0	0	0	0
								0	0	0	2	8	4	6	10
								0	0	0	2	4	0	0	0

[truncated: 9 more sheets: Supplementary Figure 4, Supplementary Figure 5, Supplementary Figure 7, Supplementary Figure 8, Supplementary Figure 9, Supplementary Figure 10, Supplementary figure 11, Supplementary Figure 12, Supplementary Figure 13]
